# Supplementary material for: The Experience of Prisoners with Serious Mental Disorders Participating in a Dog-Assisted Therapy Program: A Qualitative Study
Source: Animals (Basel). 2025 Jan 28;15(3):379. doi: 10.3390/ani15030379 (PMC11816068; doi:10.3390/ani15030379)
Supplement: Supplementary file 1 [file animals-15-00379-s001.zip]

Archive with 3 entries (3 files):
- Supplementary  S1.pdf
- Supplementary  S2.pdf
- Supplementary  S3.pdf
